# Supplementary material for: Bioinformatics approach to predict target genes for dysregulated microRNAs in hepatocellular carcinoma: study on a chemically-induced HCC mouse model
Source: BMC Bioinformatics. 2015 Dec 10;16:408. doi: 10.1186/s12859-015-0836-1 (PMC4676132; doi:10.1186/s12859-015-0836-1)
Supplement: Additional file 1: Table S1. — List of target genes obtained from TargetScan Mouse v 6.2, List of potential targets from PITA, List of target from Rna-22, List of target genes predicted by MiRanda. Four Excel sheets showing the four lists of potential targets for the miR 125a-5p, miR-193b, miR-182 and miR-27a obtained from the prediction softwares TargetScan Mouse, PITA, Rna-22 and MiRanda. (XLSX 32 kb) [file 12859_2015_836_MOESM1_ESM.xlsx]

## Sheet: S1 Table 1
S1 Table1. List of target genes obtained from TargetScan Mouse v.6.2
miR Family	Gene Symbol	PCT	UTR start	UTR end
miR-27abc/27a-3p	Tril	0.90	1322	1329
miR-125a-5p/125b-5p/351/670/4319	Tril	1	1734	1741
miR-193/193b/193a-3p	Ank3	0.43	38	44
miR-27abc/27a-3p	Ank3	0.70	879	885
miR-182	Ank3	0.44	1042	1048
miR-182	Magi1	0.76	931	938
miR-182	Magi1	0.76	233	240
miR-182	Magi1	0.73	247	253
miR-27abc/27a-3p	Acvr2a	0.12	1639	1646
miR-125a-5p/125b-5p/351/670/4319	Acvr2a	1	1274	1280
miR-27abc/27a-3p	Dtna	0.90	898	905
miR-182	Dtna	0.19	2704	2710
miR-193/193b/193a-3p	Ikzf3	0.37	2053	2059
miR-193/193b/193a-3p	Mll1	0.11	2492	2498
miR-27abc/27a-3p	Mll1	0.26	2558	2564
miR-182	Mll1	0.73	2714	2721
miR-125a-5p/125b-5p/351/670/4319	Mtus1	1	314	320
miR-125a-5p/125b-5p/351/670/4319	Scn2b	1	1499	1506
miR-125a-5p/125b-5p/351/670/4319	Scn2b	1	1438	1445
miR-182	Slc8a1	0.74	14048	14054
miR-27abc/27a-3p	Tsc22d2	0.71	868	874
miR-27abc/27a-3p	Tsc22d2	0.71	1086	1092
miR-182	Tsc22d2	0.56	5592	5598
miR-182	Cyld	0.35	2741	2747
miR-125a-5p/125b-5p/351/670/4319	Slc6a17	1	2991	2998
miR-27abc/27a-3p	4933426M11Rik (Susd6)	0.18	2750	2757
miR-125a-5p/125b-5p/351/670/4319	4933426M11Rik (Susd6)	1	1660	1666
miR-182	4933426M11Rik (Susd6)	0.21	3387	3393
miR-182	4933426M11Rik (Susd6)	0.31	603	609
miR-27abc/27a-3p	9830001H06Rik (Soga1)	0.69	7572	7578
miR-182	9830001H06Rik (Soga1)	0.74	7480	7486
miR-182	9830001H06Rik (Soga1)	0.11	7072	7078
miR-193/193b/193a-3p	Alkbh5	0.41	233	239
miR-193/193b/193a-3p	Arhgap19	0.41	2259	2265
miR-193/193b/193a-3p	Arhgap19	0.41	2293	2299
miR-27abc/27a-3p	Arl4c	0.70	2828	2834
miR-182	Arl4c	0.74	2287	2293
miR-27abc/27a-3p	Arrdc4	0.75	1117	1123
miR-27abc/27a-3p	Asph	0.37	345	352
miR-125a-5p/125b-5p/351/670/4319	Asxl3	1	4249	4255
miR-182	Asxl3	0.73	1696	1703
miR-125a-5p/125b-5p/351/670/4319	Avl9	1	1475	1482
miR-182	AW555464 (Cep170b)	0.45	602	608
miR-182	AW555464 (Cep170b)	0.37	444	450
miR-182	B630005N14Rik	0.67	631	638
miR-182	Bcl2l13	0.77	367	374
miR-27abc/27a-3p	Bend4	0.79	5682	5688
miR-27abc/27a-3p	Bend4	0.79	5392	5398
miR-182	Bend4	0.82	4067	4074
miR-27abc/27a-3p	Braf	0.63	5921	5927
miR-125a-5p/125b-5p/351/670/4319	Braf	1	2537	2543
miR-182	Braf	0.26	6585	6591
miR-182	Braf	0.82	4120	4127
miR-193/193b/193a-3p	C330019G07Rik (Prr14l)	0.53	3517	3524
miR-27abc/27a-3p	C330019G07Rik (Prr14l)	0.69	2733	2739
miR-27abc/27a-3p	C330019G07Rik (Prr14l)	0.69	2766	2772
miR-182	C530008M17Rik	0.26	347	353
miR-182	Cab39	0.14	1886	1892
miR-27abc/27a-3p	Calu	0.17	2041	2047
miR-27abc/27a-3p	Camk1d	0.52	4201	4208
miR-193/193b/193a-3p	Caprin1	0.39	41	47
miR-27abc/27a-3p	Cbfa2t3	0.78	1303	1309
miR-182	Cbfa2t3	0.84	1941	1948
miR-182	Cbfa2t3	0.74	895	901
miR-27abc/27a-3p	Cbx5	0.31	192	198
miR-125a-5p/125b-5p/351/670/4319	Chic1	1	1917	1923
miR-182	Chic1	0.39	616	622
miR-182	Chic1	0.61	2651	2658
miR-182	Chic1	0.74	6465	6471
miR-27abc/27a-3p	Chrm1	0.64	1026	1032
miR-27abc/27a-3p	Col19a1	0.28	1532	1538
miR-125a-5p/125b-5p/351/670/4319	Col19a1	1	4986	4992
miR-182	Csnk1e	0.28	196	202
miR-182	Csrnp3	0.74	8134	8140
miR-193/193b/193a-3p	D430041D05Rik	0.12	1771	1777
miR-182	D430041D05Rik	0.18	2799	2805
miR-182	D630045J12Rik	0.32	19	25
miR-182	D630045J12Rik	0.26	3473	3479
miR-27abc/27a-3p	Dab2ip	0.36	861	867
miR-182	Dab2ip	0.19	559	566
miR-182	Dab2ip	0.22	2374	2380
miR-193/193b/193a-3p	Dcaf7	0.56	90	97
miR-182	Dclk1	0.25	2021	2027
miR-182	Dennd1b	0.35	4819	4825
miR-193/193b/193a-3p	Dio2	0.39	4451	4457
miR-27abc/27a-3p	Dkk2	0.89	29	36
miR-27abc/27a-3p	Dtx4	0.67	797	803
miR-125a-5p/125b-5p/351/670/4319	Dtx4	1	732	739
miR-182	Efna5	0.26	2891	2897
miR-27abc/27a-3p	Eif2c2	0.30	400	406
miR-27abc/27a-3p	Eif2c2	0.79	734	740
miR-125a-5p/125b-5p/351/670/4319	Eif2c2	1	308	314
miR-182	Eif2c2	0.84	222	229
miR-193/193b/193a-3p	Fam126b	0.34	1291	1297
miR-27abc/27a-3p	Fam126b	0.79	293	299
miR-125a-5p/125b-5p/351/670/4319	Fam126b	1	1107	1113
miR-182	Fam126b	0.72	1841	1848
miR-27abc/27a-3p	Fam73b	0.28	1216	1222
miR-182	Fam73b	0.24	596	602
miR-182	Fbxw11	0.36	2027	2033
miR-182	Fbxw11	0.74	391	397
miR-193/193b/193a-3p	Fgf1	0.36	206	212
miR-27abc/27a-3p	Fgf1	0.45	1415	1421
miR-125a-5p/125b-5p/351/670/4319	Fmn1	1	1468	1475
miR-125a-5p/125b-5p/351/670/4319	Fndc3b	1	1382	1389
miR-182	Fndc3b	0.67	1844	1850
miR-182	Fndc3b	0.49	2056	2063
miR-182	Fosl2	0.46	802	809
miR-125a-5p/125b-5p/351/670/4319	Gab2	1	129	135
miR-182	Gab2	0.78	253	260
miR-27abc/27a-3p	Galnt7	0.72	150	156
miR-125a-5p/125b-5p/351/670/4319	Galnt7	1	331	337
miR-125a-5p/125b-5p/351/670/4319	Gcnt1	1	522	529
miR-182	Gcnt1	0.74	330	336
miR-193/193b/193a-3p	Gpr146	0.30	361	367
miR-27abc/27a-3p	Gria3	0.59	1770	1776
miR-182	Gria3	0.32	2140	2146
miR-193/193b/193a-3p	Grik3	0.16	4505	4511
miR-27abc/27a-3p	Grik3	0.79	6002	6008
miR-182	Grik3	0.32	5935	5941
miR-182	Gxylt1	0.83	936	943
miR-182	Hook3	0.74	190	196
miR-27abc/27a-3p	Ino80d	0.76	6081	6087
miR-27abc/27a-3p	Ino80d	0.69	10172	10178
miR-125a-5p/125b-5p/351/670/4319	Ino80d	1	1504	1510
miR-125a-5p/125b-5p/351/670/4319	Ino80d	1	5206	5213
miR-182	Ipo9	0.67	1840	1846
miR-125a-5p/125b-5p/351/670/4319	Kcnc2	1	1458	1464
miR-125a-5p/125b-5p/351/670/4319	Kcnh1	1	844	850
miR-182	Kcnh1	0.41	3755	3761
miR-27abc/27a-3p	Kirrel	0.78	3879	3885
miR-182	Klhl18	0.70	1582	1588
miR-182	Lamc1	0.56	467	473
miR-27abc/27a-3p	Larp4	0.79	1759	1766
miR-182	Larp4	0.39	4121	4127
miR-125a-5p/125b-5p/351/670/4319	Lpp	1	11773	11779
miR-182	Lpp	0.31	1285	1291
miR-182	Lpp	0.35	12094	12100
miR-182	Lpp	0.75	8562	8569
miR-125a-5p/125b-5p/351/670/4319	Luzp1	1	3799	3805
miR-182	Luzp1	0.73	2464	2470
miR-125a-5p/125b-5p/351/670/4319	Man1b1	1	505	512
miR-27abc/27a-3p	Map3k2	0.53	6051	6057
miR-27abc/27a-3p	Map3k2	0.42	8397	8403
miR-182	Map3k2	0.32	5031	5037
miR-27abc/27a-3p	Mapt	0.60	3805	3811
miR-125a-5p/125b-5p/351/670/4319	Mbnl3	1	5916	5922
miR-182	Mbp	0.11	3542	3548
miR-27abc/27a-3p	Mcl1	0.47	55	61
miR-125a-5p/125b-5p/351/670/4319	Mcl1	1	2158	2165
miR-193/193b/193a-3p	Med14	0.41	254	260
miR-27abc/27a-3p	Med14	0.79	410	416
miR-182	Med14	0.74	302	308
miR-182	Mkl2	0.21	2420	2426
miR-182	Mkl2	0.84	4191	4198
miR-182	Mphosph9	0.17	1969	1975
miR-27abc/27a-3p	N4bp1	0.68	3443	3449
miR-182	N4bp1	0.77	798	805
miR-193/193b/193a-3p	Nedd4l	0.34	3478	3485
miR-27abc/27a-3p	Nfasc	0.34	4830	4837
miR-182	Nfasc	0.34	5213	5219
miR-182	Nova2	0.74	3662	3668
miR-182	Nova2	0.74	2301	2307
miR-182	Nova2	0.74	3256	3262
miR-27abc/27a-3p	Nr6a1	0.44	3252	3258
miR-27abc/27a-3p	Nr6a1	0.66	4352	4358
miR-125a-5p/125b-5p/351/670/4319	Nr6a1	1	3354	3361
miR-182	Nr6a1	0.19	2167	2173
miR-27abc/27a-3p	Nsd1	0.91	2276	2283
miR-182	Nsd1	0.38	1506	1512
miR-182	Nt5dc3	0.71	2892	2898
miR-27abc/27a-3p	Ntn1	0.58	398	405
miR-27abc/27a-3p	Pcnx	0.88	1095	1102
miR-182	Pcnx	0.84	317	324
miR-193/193b/193a-3p	Pde10a	0.42	4778	4784
miR-27abc/27a-3p	Pde10a	0.85	4222	4229
miR-27abc/27a-3p	Pdpk1	0.27	4909	4915
miR-125a-5p/125b-5p/351/670/4319	Phf15	1	1197	1204
miR-182	Phf15	0.74	1342	1348
miR-193/193b/193a-3p	Pikfyve	0.39	563	569
miR-27abc/27a-3p	Ppm1e	0.78	2786	2792
miR-27abc/27a-3p	Ppm1e	0.36	2541	2547
miR-182	Ppm1e	0.28	3945	3951
miR-182	Ppp1r9a	0.42	5852	5858
miR-125a-5p/125b-5p/351/670/4319	Rab6b	1	160	166
miR-182	Rab6b	0.84	242	249
miR-27abc/27a-3p	Ric3	0.31	388	394
miR-182	Ric3	0.21	1867	1873
miR-27abc/27a-3p	Rock2	0.41	3188	3194
miR-125a-5p/125b-5p/351/670/4319	Rorb	1	2962	2969
miR-27abc/27a-3p	Sbf2	0.48	1176	1182
miR-125a-5p/125b-5p/351/670/4319	Scara5	1	1886	1892
miR-125a-5p/125b-5p/351/670/4319	Serinc5	1	1815	1822
miR-125a-5p/125b-5p/351/670/4319	Setd7	1	4924	4930
miR-182	Setd7	0.60	4352	4359
miR-182	Sfxn5	0.65	1230	1236
miR-182	Sh3pxd2b	0.73	1601	1607
miR-182	Sh3pxd2b	0.22	747	753
miR-125a-5p/125b-5p/351/670/4319	Sim1	1	1662	1669
miR-27abc/27a-3p	Slc1a2	0.35	9165	9171
miR-27abc/27a-3p	Slc1a2	0.68	6360	6367
miR-182	Slc1a2	0.29	4922	4928
miR-182	Slc1a2	0.25	7175	7181
miR-182	Slc1a2	0.83	183	190
miR-27abc/27a-3p	Slc22a23	0.68	3682	3688
miR-182	Slc22a23	0.74	1914	1920
miR-182	Slc23a2	0.28	1720	1727
miR-27abc/27a-3p	Slc27a4	0.65	189	195
miR-125a-5p/125b-5p/351/670/4319	Slc27a4	1	688	694
miR-182	Slc30a10	0.27	1044	1050
miR-182	Slc30a10	0.52	3987	3994
miR-182	Slc39a14	0.18	1467	1473
miR-193/193b/193a-3p	Slc43a2	0.28	499	505
miR-182	Slc43a2	0.78	366	373
miR-125a-5p/125b-5p/351/670/4319	Slc6a17	1	2991	2998
miR-27abc/27a-3p	Slc6a6	0.78	3528	3534
miR-182	Slc6a6	0.72	651	657
miR-27abc/27a-3p	Slc7a2	0.22	2552	2558
miR-27abc/27a-3p	Snx30	0.68	5375	5381
miR-182	Snx30	0.68	4733	4739
miR-182	Snx30	0.73	2409	2415
miR-182	Snx30	0.65	1944	1951
miR-182	Snx30	0.80	4467	4474
miR-193/193b/193a-3p	Sorcs1	0.38	213	219
miR-182	Sorcs1	0.31	3353	3359
miR-27abc/27a-3p	Spata13	0.21	3448	3454
miR-182	Spata13	0.29	3494	3500
miR-182	Ston2	0.17	6303	6309
miR-27abc/27a-3p	Strbp	0.71	1086	1092
miR-27abc/27a-3p	Strbp	0.71	202	208
miR-125a-5p/125b-5p/351/670/4319	Strbp	1	2650	2656
miR-182	Stxbp5	0.73	330	336
miR-27abc/27a-3p	Tab3	0.73	364	371
miR-27abc/27a-3p	Tab3	0.63	1810	1817
miR-182	Tab3	0.74	832	838
miR-27abc/27a-3p	Tead1	0.15	6880	6886
miR-27abc/27a-3p	Tead1	0.70	198	204
miR-182	Tead1	0.74	5176	5182
miR-27abc/27a-3p	Tmcc1	0.89	402	409
miR-27abc/27a-3p	Tmem170b	0.90	5998	6005
miR-125a-5p/125b-5p/351/670/4319	Tmem170b	1	5962	5968
miR-182	Tmem170b	0.74	344	350
miR-125a-5p/125b-5p/351/670/4319	Tmem194	1	4534	4540
miR-182	Tmem20	0.72	1001	1007
miR-182	Tmem68	0.36	647	653
miR-27abc/27a-3p	Tmprss11f	0.13	1983	1989
miR-27abc/27a-3p	Tnrc6b	0.54	9182	9188
miR-182	Tnrc6b	0.65	6061	6067
miR-182	Tnrc6b	0.24	5778	5784
miR-182	Tns1	0.83	2606	2613
miR-125a-5p/125b-5p/351/670/4319	Traf6	1	1340	1347
miR-27abc/27a-3p	Trip4	0.88	1279	1286
miR-27abc/27a-3p	Trip4	0.88	1302	1309
miR-27abc/27a-3p	Trip4	0.51	2919	2925
miR-27abc/27a-3p	Trip4	0.51	2942	2948
miR-182	Trip4	0.19	4128	4134
miR-182	Trip4	0.19	4151	4157
miR-125a-5p/125b-5p/351/670/4319	Trp53inp1	1	655	661
miR-125a-5p/125b-5p/351/670/4319	Trp53inp1	1	389	395
miR-182	Trp53inp1	0.84	4273	4280
miR-182	Trp53inp1	0.84	4539	4546
miR-27abc/27a-3p	Ttyh3	0.37	941	947
miR-182	Ttyh3	0.74	735	741
miR-27abc/27a-3p	Uhrf1bp1	0.71	3992	3998
miR-182	Uhrf1bp1	0.27	3830	3836
miR-27abc/27a-3p	Vapb	0.59	1040	1047
miR-27abc/27a-3p	Vps26b	0.24	1892	1899
miR-182	Vps26b	0.76	1078	1085
miR-27abc/27a-3p	Zfp597	0.35	2797	2804
miR-27abc/27a-3p	Zfp704	0.55	6508	6514
miR-125a-5p/125b-5p/351/670/4319	Zfp704	1	3578	3585
miR-125a-5p/125b-5p/351/670/4319	Zfp704	1	9074	9081
miR-125a-5p/125b-5p/351/670/4319	Zfp704	1	782	788
miR-182	Zfp704	0.74	2513	2519
miR-182	Zfp704	0.35	11551	11557
miR-182	Zfp830	0.14	219	225
miR-27abc/27a-3p	Zhx1	0.87	56	63
miR-182	Zhx1	0.74	160	166

## Sheet: S2 Table 2
S1 Table2. List of potential targets from PITA
Name	microRNA	Sites	Score
1200011I18Rik (Gpalpp1)	mmu-miR-125a-5p	2	-10.86
2810433K01Rik (Ska1)	mmu-miR-27a	1	-14.35
4831426I19Rik (Syne3)	mmu-miR-27a	3	-10.03
4933403F05Rik (Fam210a)	mmu-miR-182	7	-10.38
5031439G07Rik	mmu-miR-125a-5p	3	-11.98
5830434P21Rik (Prrc2b)	mmu-miR-182	1	-12.05
A230051G13Rik	mmu-miR-125a-5p	5	-10.33
Abca1	mmu-miR-27a	4	-10.74
Actr2	mmu-miR-193b	1	-10.08
Acvr1c	mmu-miR-182	3	-12.81
Acvr1c	mmu-miR-27a	7	-10.24
Acvr2a	mmu-miR-182	4	-11.57
Adam22	mmu-miR-125a-5p	2	-11.33
Aebp2	mmu-miR-125a-5p	2	-10.57
Ak3l1	mmu-miR-125a-5p	5	-12.74
Ank3	mmu-miR-182	3	-11.50
Arnt2	mmu-miR-193b	3	-10.51
Bdnf	mmu-miR-182	2	-13.92
C8a	mmu-miR-125a-5p	1	-10.7
Cacnb4	mmu-miR-182	8	-10.68
Camk4	mmu-miR-182	10	-10.02
Camsap1	mmu-miR-27a	2	-10.43
Ccdc85b	mmu-miR-182	2	-10.01
Ccnd2	mmu-miR-182	5	-10.78
Chn1	mmu-miR-182	1	-11.56
Cmah	mmu-miR-182	4	-10.27
Csnk1g1	mmu-miR-193b	6	-12.14
D130059P03Rik (Ubn2)	mmu-miR-125a-5p	5	-10.52
Ddx19b	mmu-miR-125a-5p	6	-14.36
Dhdh	mmu-miR-125a-5p	3	-11.26
Dtna	mmu-miR-182	1	-13.62
Dusp7	mmu-miR-125a-5p	1	-10.59
Ebf3	mmu-miR-182	3	-10.59
Eif4e3	mmu-miR-193b	1	-10.08
Epas1	mmu-miR-193b	1	-10.48
Foxk1	mmu-miR-125a-5p	5	-11.58
Foxn2	mmu-miR-182	5	-10.67
Glt8d3	mmu-miR-27a	10	-10.20
Gnaq	mmu-miR-182	6	-11.33
Homez	mmu-miR-182	3	-13.23
Hrh3	mmu-miR-182	2	-10.33
Igsf3	mmu-miR-182	3	-13.08
Ikzf3	mmu-miR-193b	1	-13.61
Kcnc1	mmu-miR-125a-5p	1	-12.12
Lhfpl2	mmu-miR-125a-5p	3	-13.83
Lrrc58	mmu-miR-125a-5p	1	-11.57
Lrrc58	mmu-miR-182	4	-12.03
Map4k4	mmu-miR-182	1	-10.57
Map4k4	mmu-miR-193b	1	-10.08
Mapk14	mmu-miR-193b	1	-10.34
Mll1	mmu-miR-182	4	-12.11
Mll1	mmu-miR-193b	6	-10.00
Mtus1	mmu-miR-125a-5p	1	-12.27
Notch2	mmu-miR-27a	3	-10.65
Nyx	mmu-miR-125a-5p	4	-13.26
Pclo	mmu-miR-27a	5	-10.10
Peli2	mmu-miR-125a-5p	3	-11.47
Pin1	mmu-miR-182	4	-11.96
Pitpnc1	mmu-miR-182	4	-10.43
Pla2g2d	mmu-miR-182	1	-11.11
Pofut1	mmu-miR-125a-5p	3	-14.74
Ppm1f	mmu-miR-125a-5p	6	-13.58
Ppm1h	mmu-miR-182	1	-10.89
Prkcb1	mmu-miR-182	4	-10.04
Psg29	mmu-miR-125a-5p	3	-11.38
Pvrl1	mmu-miR-182	3	-11.77
Ret	mmu-miR-125a-5p	1	-10.99
Rnf144a	mmu-miR-182	2	-11.36
Rnf24	mmu-miR-182	3	-14.12
Scn2b	mmu-miR-125a-5p	5	-10.30
Sec61a1	mmu-miR-125a-5p	3	-11.68
Senp5	mmu-miR-193b	5	-10.76
Sertad4	mmu-miR-182	4	-10.39
Sfrp1	mmu-miR-182	5	-14.23
Slc16a1	mmu-miR-125a-5p	2	-14.52
Slc31a1	mmu-miR-193b	3	-15.93
Slc35e1	mmu-miR-125a-5p	8	-11.39
Slc7a11	mmu-miR-182	4	-10.08
Slc8a1	mmu-miR-27a	13	-10.62
St6galnac3	mmu-miR-182	3	-11.64
St6galnac6	mmu-miR-125a-5p	5	-10.45
Synpo	mmu-miR-125a-5p	5	-12.13
Tead4	mmu-miR-193b	2	-12.65
Tgfa	mmu-miR-125a-5p	1	-11.27
Thrb	mmu-miR-27a	4	-10.68
Tmem201	mmu-miR-125a-5p	1	-17.97
Tmod2	mmu-miR-125a-5p	6	-10.32
Tppp	mmu-miR-125a-5p	6	-10.22
Trp53rk	mmu-miR-182	2	-10.57
Tsc22d2	mmu-miR-182	6	-15.02
Ttc19	mmu-miR-182	1	-11.08
Ube2j1	mmu-miR-182	1	-13.63
Zcchc14	mmu-miR-182	2	-13.35
Zfp113	mmu-miR-193b	1	-13.22
Zfp113	mmu-miR-27a	6	-10.71
Zfp397	mmu-miR-27a	1	-10.71

## Sheet: S1 Table 3
S1 table 3. List of target from Rna-22
name_mir	target name	binding energy
mmu_miR_193b_3p	2700081O15Rik	-26.50
mmu_miR_125a_5p	2900026A02Rik	-26.00
mmu_miR_193b_3p	6330403A02Rik	-26.30
mmu_miR_193b_3p	Abcb8	-27.70
mmu_miR_193b_3p	Ace	-25.10
mmu_miR_193b_3p	Adcyap1r1	-28.80
mmu_miR_125a_5p	Ahnak2	-34.80
mmu_miR_125a_5p	Ak4	-26.00
mmu_miR_125a_5p	Akap8l	-25.10
mmu_miR_125a_5p	Akap8l	-25.10
mmu_miR_193b_3p	Akap8l	-25.10
mmu_miR_193b_3p	Akap8l	-25.10
mmu_miR_193b_3p	Aldoc	-30.90
mmu_miR_193b_3p	Ano2	-30.40
mmu_miR_125a_5p	Anxa11	-25.00
mmu_miR_27a_3p	Apol8	-26.90
mmu_miR_125a_5p	Arap3	-25.80
mmu_miR_27a_3p	Arhgap25	-27.30
mmu_miR_193b_3p	Asl	-26.80
mmu_miR_182_5p	Atrn	-25.10
mmu_miR_125a_5p	Bai1	-30.20
mmu_miR_27a_3p	Baiap3	-25.30
mmu_miR_193b_3p	Baiap3	-27.30
mmu_miR_193b_3p	Brd8	-25.10
mmu_miR_193b_3p	Brd8	-25.10
mmu_miR_193b_3p	C77080	-25.90
mmu_miR_182_5p	Cacna1d	-27.70
mmu_miR_193b_3p	Cadps	-26.20
mmu_miR_27a_3p	Caskin2	-25.30
mmu_miR_125a_5p	Ccdc127	-25.60
mmu_miR_125a_5p	Ccdc24	-25.80
mmu_miR_193b_3p	Cd72	-30.10
mmu_miR_193b_3p	Cd72	-27.90
mmu_miR_182_5p	Cdr2l	-28.80
mmu_miR_193b_3p	Cds2	-26.30
mmu_miR_125a_5p	Celsr3	-27.10
mmu_miR_125a_5p	Celsr3	-26.40
mmu_miR_125a_5p	Chrna4	-31.10
mmu_miR_27a_3p	Clec16a	-25.30
mmu_miR_182_5p	Cntrl	-26.60
mmu_miR_182_5p	Cobl	-26.00
mmu_miR_125a_5p	Col12a1	-25.40
mmu_miR_125a_5p	Col17a1	-26.10
mmu_miR_125a_5p	Col22a1	-25.20
mmu_miR_125a_5p	Col24a1	-26.10
mmu_miR_125a_5p	Col27a1	-26.30
mmu_miR_193b_3p	Col27a1	-25.80
mmu_miR_125a_5p	Col4a2	-25.02
mmu_miR_125a_5p	Col4a2	-28.20
mmu_miR_125a_5p	Col5a3	-29.40
mmu_miR_125a_5p	Col5a3	-29.40
mmu_miR_182_5p	Col6a6	-26.80
mmu_miR_125a_5p	Col8a2	-26.30
mmu_miR_182_5p	Commd1	-25.50
mmu_miR_193b_3p	Cxcl2	-25.10
mmu_miR_125a_5p	Cyld	-25.70
mmu_miR_193b_3p	Dcbld1	-28.20
mmu_miR_125a_5p	Dpy19l3	-25.10
mmu_miR_182_5p	Elfn2	-26.30
mmu_miR_125a_5p	Elovl7	-26.40
mmu_miR_193b_3p	Eng	-27.40
mmu_miR_125a_5p	ENSMUSG00000019769	-28.40
mmu_miR_125a_5p	Ets2	-25.50
mmu_miR_125a_5p	Exoc4	-25.90
mmu_miR_125a_5p	Ext2	-30.00
mmu_miR_125a_5p	Fam172a	-25.70
mmu_miR_193b_3p	Fam199x	-25.60
mmu_miR_125a_5p	Fam78a	-25.70
mmu_miR_193b_3p	Fat1	-27.50
mmu_miR_193b_3p	Gatsl2	-26.90
mmu_miR_125a_5p	Glg1	-26.00
mmu_miR_125a_5p	Glg1	-26.00
mmu_miR_125a_5p	Gnl3l	-26.50
mmu_miR_125a_5p	H2-T10	-25.30
mmu_miR_125a_5p	H2-T22	-25.30
mmu_miR_125a_5p	Hdac11	-27.70
mmu_miR_27a_3p	Hdgfrp2	-25.90
mmu_miR_27a_3p	Hdgfrp2	-25.90
mmu_miR_193b_3p	Hemk1	-30.00
mmu_miR_193b_3p	Hivep3	-27.20
mmu_miR_193b_3p	Hmgcr	-26.30
mmu_miR_193b_3p	Hnf1a	-25.80
mmu_miR_193b_3p	Huwe1	-25.50
mmu_miR_125a_5p	Il6ra	-26.70
mmu_miR_193b_3p	Iqgap3	-27.50
mmu_miR_182_5p	Itih5	-28.40
mmu_miR_125a_5p	Jun	-27.10
mmu_miR_125a_5p	Kcnc1	-27.30
mmu_miR_125a_5p	Kcnh6	-25.60
mmu_miR_125a_5p	Kcnq4	-26.80
mmu_miR_193b_3p	Kdm4a	-25.30
mmu_miR_125a_5p	Kif26a	-25.10
mmu_miR_193b_3p	Lcat	-25.40
mmu_miR_193b_3p	Lgals3	-25.90
mmu_miR_125a_5p	Lif	-29.40
mmu_miR_125a_5p	Liph	-29.10
mmu_miR_125a_5p	Lmo2	-25.90
mmu_miR_125a_5p	Lrit1	-27.70
mmu_miR_182_5p	Lrp1	-26.40
mmu_miR_27a_3p	Megf8	-25.70
mmu_miR_125a_5p	Mmd2	-25.60
mmu_miR_125a_5p	Mrps25	-29.80
mmu_miR_27a_3p	Muc19	-25.00
mmu_miR_125a_5p	Myo7b	-27.30
mmu_miR_193b_3p	Myoc	-28.10
mmu_miR_125a_5p	N4bp2	-27.10
mmu_miR_125a_5p	Nedd9	-27.70
mmu_miR_193b_3p	Nhlrc3	-25.00
mmu_miR_125a_5p	Nos1	-26.80
mmu_miR_125a_5p	P4ha1	-25.00
mmu_miR_125a_5p	Pacs2	-25.10
mmu_miR_193b_3p	Pcsk2	-26.00
mmu_miR_125a_5p	Piezo1	-25.00
mmu_miR_182_5p	Pkd1	-28.40
mmu_miR_193b_3p	Plcd3	-27.70
mmu_miR_27a_3p	Plcg1	-26.00
mmu_miR_125a_5p	Plch2	-26.50
mmu_miR_182_5p	Plekho1	-26.20
mmu_miR_125a_5p	Plin4	-26.50
mmu_miR_125a_5p	Plin4	-26.50
mmu_miR_125a_5p	Pold1	-25.20
mmu_miR_193b_3p	Ppap2c	-27.60
mmu_miR_125a_5p	Pptc7	-25.50
mmu_miR_125a_5p	Prkd2	-25.60
mmu_miR_27a_3p	Prpf8	-25.00
mmu_miR_27a_3p	Ptprd	-26.70
mmu_miR_193b_3p	Pygb	-26.20
mmu_miR_193b_3p	Rab27a	-27.40
mmu_miR_125a_5p	Rab44	-31.80
mmu_miR_125a_5p	Ralgapa1	-25.90
mmu_miR_125a_5p	Ranbp10	-28.10
mmu_miR_193b_3p	Ranbp6	-25.10
mmu_miR_193b_3p	Rasip1	-27.10
mmu_miR_125a_5p	Rasl10b	-26.50
mmu_miR_193b_3p	Rcbtb1	-28.20
mmu_miR_125a_5p	Rgma	-28.60
mmu_miR_27a_3p	Rgs6	-26.00
mmu_miR_125a_5p	Rgs6	-25.00
mmu_miR_182_5p	Rnf213	-26.40
mmu_miR_193b_3p	Rtel1	-25.30
mmu_miR_193b_3p	Scaf4	-31.50
mmu_miR_193b_3p	Scamp5	-27.60
mmu_miR_125a_5p	Sec16b	-29.10
mmu_miR_193b_3p	Sema5a	-25.50
mmu_miR_125a_5p	Sema5b	-27.30
mmu_miR_125a_5p	Sh2d7	-25.20
mmu_miR_182_5p	Sh3bp4	-25.10
mmu_miR_125a_5p	Shisa6	-25.00
mmu_miR_125a_5p	Slc17a5	-27.50
mmu_miR_193b_3p	Slc39a5	-30.40
mmu_miR_193b_3p	Slc39a5	-25.10
mmu_miR_27a_3p	Slc5a10	-27.70
mmu_miR_125a_5p	Slc6a17	-27.00
mmu_miR_125a_5p	Slk	-26.90
mmu_miR_27a_3p	Sox10	-27.30
mmu_miR_125a_5p	Spc24	-26.80
mmu_miR_125a_5p	Spice1	-27.20
mmu_miR_193b_3p	Sptbn5	-27.40
mmu_miR_193b_3p	Srrm3	-25.70
mmu_miR_193b_3p	Ssh2	-28.20
mmu_miR_193b_3p	Sspo	-27.50
mmu_miR_125a_5p	St14	-27.30
mmu_miR_125a_5p	St6galnac4	-28.10
mmu_miR_125a_5p	Suv420h2	-25.30
mmu_miR_125a_5p	Sv2b	-26.10
mmu_miR_125a_5p	Syde2	-25.60
mmu_miR_125a_5p	Tal1	-25.50
mmu_miR_125a_5p	Tbcd	-26.30
mmu_miR_125a_5p	Tcof1	-25.30
mmu_miR_182_5p	Tln1	-27.40
mmu_miR_182_5p	Tmcc2	-26.90
mmu_miR_193b_3p	Tmco4	-29.90
mmu_miR_125a_5p	Tmem240	-25.90
mmu_miR_193b_3p	Tnxb	-25.70
mmu_miR_193b_3p	Trak2	-26.40
mmu_miR_125a_5p	Trim66	-27.80
mmu_miR_193b_3p	Trrap	-26.00
mmu_miR_125a_5p	Tspan10	-26.00
mmu_miR_182_5p	Ttn	-25.00
mmu_miR_193b_3p	Tubgcp3	-25.50
mmu_miR_125a_5p	Tut1	-28.80
mmu_miR_182_5p	Ubox5	-27.10
mmu_miR_125a_5p	Usp24	-25.90
mmu_miR_193b_3p	Vps29	-26.20
mmu_miR_193b_3p	Wdr90	-26.40
mmu_miR_125a_5p	Xdh	-29.90
mmu_miR_125a_5p	Zc3h10	-25.20
mmu_miR_182_5p	Zfp111	-25.30
mmu_miR_125a_5p	Zfp142	-27.60
mmu_miR_125a_5p	Zfp62	-27.00
mmu_miR_193b_3p	Zfp628	-26.40
mmu_miR_27a_3p	Zfyve27	-27.10
mmu_miR_193b_3p	Zyg11b	-25.70

## Sheet: S1 Table 4
S1 table 4. List of target genes predicted by MiRanda
mirna_name	gene_symbol	mirsvr_score
mmu-miR-125a-5p	1200009O22Rik	-0.3625
mmu-miR-182	1200009O22Rik	-0.3719
mmu-miR-193b	1200009O22Rik	-0.1703
mmu-miR-27a	1200009O22Rik	-0.9310
mmu-miR-125a-5p	A930001N09Rik	-0.1015
mmu-miR-182	A930001N09Rik	-0.1194
mmu-miR-193b	A930001N09Rik	-109200
mmu-miR-27a	A930001N09Rik	-113100
mmu-miR-125a-5p	A930001N09Rik	-0.1332
mmu-miR-125a-5p	Angel2	-0.4602
mmu-miR-182	Angel2	-0.3132
mmu-miR-193b	Angel2	-0.1077
mmu-miR-27a	Angel2	-0.1799
mmu-miR-182	Angel2	-0.3304
mmu-miR-27a	Angel2	-0.1932
mmu-miR-125a-5p	Ank3	-0.9654
mmu-miR-182	Ank3	-0.8110
mmu-miR-193b	Ank3	-0.1910
mmu-miR-27a	Ank3	-0.2695
mmu-miR-182	Ank3	-0.1559
mmu-miR-182	Ank3	-0.1244
mmu-miR-125a-5p	Arhgef3	-0.1452
mmu-miR-182	Arhgef3	-124960
mmu-miR-193b	Arhgef3	-0.4338
mmu-miR-27a	Arhgef3	-0.1284
mmu-miR-125a-5p	Arhgef3	-0.1482
mmu-miR-193b	Arhgef3	-0.2221
mmu-miR-193b	Arhgef3	-0.1166
mmu-miR-125a-5p	Dynll2	-0.2808
mmu-miR-182	Dynll2	-0.4229
mmu-miR-193b	Dynll2	-0.3687
mmu-miR-27a	Dynll2	-0.2887
mmu-miR-125a-5p	Far2	-0.1139
mmu-miR-182	Far2	-0.3727
mmu-miR-193b	Far2	-0.1584
mmu-miR-27a	Far2	-0.1944
mmu-miR-125a-5p	Fat4	-0.1162
mmu-miR-182	Fat4	-0.3224
mmu-miR-193b	Fat4	-0.7753
mmu-miR-27a	Fat4	-0.6451
mmu-miR-125a-5p	Gm7187	-0.1130
mmu-miR-182	Gm7187	-0.1654
mmu-miR-193b	Gm7187	-0.1299
mmu-miR-27a	Gm7187	-0.2711
mmu-miR-125a-5p	Gtf3c1	-0.1579
mmu-miR-182	Gtf3c1	-0.5776
mmu-miR-193b	Gtf3c1	-0.1842
mmu-miR-27a	Gtf3c1	-0.3360
mmu-miR-193b	Gtf3c1	-0.4996
mmu-miR-125a-5p	Hectd2	-0.1154
mmu-miR-182	Hectd2	-0.1754
mmu-miR-193b	Hectd2	-0.1893
mmu-miR-27a	Hectd2	-130480
mmu-miR-125a-5p	Heg1	-0.2007
mmu-miR-182	Heg1	-0.4001
mmu-miR-193b	Heg1	-0.2813
mmu-miR-27a	Heg1	-0.7150
mmu-miR-125a-5p	Heg1	-0.2012
mmu-miR-193b	Heg1	-0.1043
mmu-miR-27a	Heg1	-0.3532
mmu-miR-27a	Heg1	-0.1629
mmu-miR-27a	Heg1	-0.3680
mmu-miR-125a-5p	Ifi203	-0.1087
mmu-miR-182	Ifi203	-0.1682
mmu-miR-193b	Ifi203	-0.2719
mmu-miR-27a	Ifi203	-0.2759
mmu-miR-182	Ifi203	-0.2857
mmu-miR-182	Ifi203	-0.4370
mmu-miR-193b	Ifi203	-0.2463
mmu-miR-125a-5p	Il1rap	-0.3141
mmu-miR-182	Il1rap	-0.4034
mmu-miR-193b	Il1rap	-0.4296
mmu-miR-27a	Il1rap	-0.5621
mmu-miR-193b	Il1rap	-0.1047
mmu-miR-193b	Il1rap	-0.2514
mmu-miR-182	Il1rap	-0.2333
mmu-miR-125a-5p	Magi1	-0.1829
mmu-miR-182	Magi1	-118440
mmu-miR-193b	Magi1	-0.4613
mmu-miR-27a	Magi1	-0.8358
mmu-miR-182	Magi1	-108690
mmu-miR-125a-5p	Magi1	-0.1185
mmu-miR-193b	Magi1	-0.3197
mmu-miR-125a-5p	Mef2c	-0.1304
mmu-miR-182	Mef2c	-111510
mmu-miR-193b	Mef2c	-0.3577
mmu-miR-27a	Mef2c	-0.1246
mmu-miR-182	Mef2c	-0.7551
mmu-miR-182	Mef2c	-123360
mmu-miR-27a	Mef2c	-0.8074
mmu-miR-27a	Mef2c	-0.2265
mmu-miR-125a-5p	Ndrg3	-0.1900
mmu-miR-182	Ndrg3	-0.6330
mmu-miR-193b	Ndrg3	-0.7596
mmu-miR-27a	Ndrg3	-0.1352
mmu-miR-182	Ndrg3	-0.1413
mmu-miR-125a-5p	Nf1	-0.3300
mmu-miR-182	Nf1	-0.8891
mmu-miR-193b	Nf1	-130140
mmu-miR-27a	Nf1	-0.1710
mmu-miR-182	Nf1	-100980
mmu-miR-182	Nf1	-0.3969
mmu-miR-125a-5p	Nf1	-0.4495
mmu-miR-193b	Nf1	-122740
mmu-miR-125a-5p	Pde4dip	-0.2312
mmu-miR-182	Pde4dip	-0.1846
mmu-miR-193b	Pde4dip	-0.1758
mmu-miR-27a	Pde4dip	-0.1891
mmu-miR-125a-5p	Pola2	-0.2381
mmu-miR-182	Pola2	-0.3320
mmu-miR-193b	Pola2	-0.1106
mmu-miR-27a	Pola2	-0.3592
mmu-miR-125a-5p	Ppp2r5c	-0.5803
mmu-miR-182	Ppp2r5c	-0.9967
mmu-miR-193b	Ppp2r5c	-0.6750
mmu-miR-27a	Ppp2r5c	-0.3210
mmu-miR-125a-5p	Ppp2r5c	-0.1590
mmu-miR-125a-5p	Ppp2r5c	-0.6138
mmu-miR-125a-5p	Ppp2r5c	-0.1753
mmu-miR-182	Ppp2r5c	-102300
mmu-miR-193b	Ppp2r5c	-0.7131
mmu-miR-27a	Ppp2r5c	-0.3461
mmu-miR-125a-5p	Prosc	-0.3446
mmu-miR-182	Prosc	-0.1124
mmu-miR-193b	Prosc	-0.3539
mmu-miR-27a	Prosc	-0.1887
mmu-miR-182	Prosc	-0.1827
mmu-miR-125a-5p	Prosc	-0.8151
mmu-miR-27a	Prosc	-0.1614
mmu-miR-125a-5p	Prosc	-0.8151
mmu-miR-125a-5p	Sh3bp5l	-0.4084
mmu-miR-182	Sh3bp5l	-0.1603
mmu-miR-193b	Sh3bp5l	-0.1539
mmu-miR-27a	Sh3bp5l	-0.1439
mmu-miR-125a-5p	Sh3kbp1	-0.1464
mmu-miR-182	Sh3kbp1	-0.3729
mmu-miR-193b	Sh3kbp1	-0.4731
mmu-miR-27a	Sh3kbp1	-0.1212
mmu-miR-182	Sh3kbp1	-0.2031
mmu-miR-182	Sh3kbp1	-0.2182
mmu-miR-182	Sh3kbp1	-0.1196
mmu-miR-193b	Sh3kbp1	-0.4996
mmu-miR-125a-5p	Slco2a1	-0.1508
mmu-miR-182	Slco2a1	-0.1530
mmu-miR-193b	Slco2a1	-0.1210
mmu-miR-27a	Slco2a1	-0.1419
mmu-miR-125a-5p	Sox5	-0.1625
mmu-miR-182	Sox5	-0.1286
mmu-miR-193b	Sox5	-0.3260
mmu-miR-27a	Sox5	-0.1197
mmu-miR-182	Sox5	-0.4403
mmu-miR-125a-5p	Spnb2	-0.1295
mmu-miR-182	Spnb2	-0.3906
mmu-miR-193b	Spnb2	-0.1306
mmu-miR-27a	Spnb2	-0.3144
mmu-miR-125a-5p	Usp24	-0.1034
mmu-miR-182	Usp24	-0.3652
mmu-miR-193b	Usp24	-0.2744
mmu-miR-27a	Usp24	-0.4484
mmu-miR-182	Usp24	-0.1879
mmu-miR-182	Usp24	-108020
mmu-miR-182	Usp24	-0.4404
mmu-miR-27a	Usp24	-109970
mmu-miR-27a	Usp24	-0.1520
mmu-miR-125a-5p	Wisp1	-0.1681
mmu-miR-182	Wisp1	-0.1003
mmu-miR-193b	Wisp1	-0.1047
mmu-miR-27a	Wisp1	-0.1760
mmu-miR-182	Wisp1	-0.2108
mmu-miR-182	Wisp1	-0.2037
mmu-miR-182	Wisp1	-0.1545
mmu-miR-27a	Wisp1	-0.3417
mmu-miR-27a	Wisp1	-0.3175
mmu-miR-27a	Wisp1	-0.5527
