# Supplementary material for: Bioinformatics approach to predict target genes for dysregulated microRNAs in hepatocellular carcinoma: study on a chemically-induced HCC mouse model
Source: BMC Bioinformatics. 2015 Dec 10;16:408. doi: 10.1186/s12859-015-0836-1 (PMC4676132; doi:10.1186/s12859-015-0836-1)
Supplement: Additional file 3: Table S3. — Most significant functional groups obtained from clusterization process by Genemania (FDR ≤ 0.05). Excel table presenting the 26 most significant cluster extracted by Genemania after selection of the fifteen top target genes. The table shows the false discovery rate and the gene coverage for each cluster. (XLSX 14 kb) [file 12859_2015_836_MOESM3_ESM.xlsx]

## Sheet: Foglio1
Table S3. Most significant functional groups obtained from clusterization process by Genemania. (FDR ≤ 0.05)
FDR: false discovery rate; Coverage: number of genes in the network with a given function/all detected genes in the genome with the function. Genes belonging to the list of the top 15 are in bold.
n	Group description (function)	Gene set	FDR	Coverage
1	sodium ion transmembrane transporter	Scn2b, Slc8a1, Atp1a2,Slc6a13, Slc6a15, Slc6a4, Slc6a8, Slc6a3, Slc6a1, Slc6a6, Asic3, Slc8a2, Slc8b1, Slc6a11, Scn1b, Slc24a1, Slc24a2, Slc24a3, Slc24a4, Slc24a5, Slc8a3	1,37E-25	21/84
2	metal ion transmembrane transporter activity	Scn2b, Slc8a1, Kcnc1, Kcng3, Trpa1, Kcnv2, Atp1a2,Slc6a13, Slc6a15, Slc6a4, Slc6a8, Slc6a3, Slc6a1, Slc6a6, Asic3, Slc8a2, Slc8b1, Slc6a11, Scn1b, Slc24a1, Slc24a2, Slc24a3, Slc24a4, Slc24a5, Slc8a3	1,53E-19	25/294
3	cation:cation antiporter activity	Slc8a1, Slc24a4, Slc24a5, Slc24a1, Slc24a2, Slc8a3, Slc24a3, Slc8a2, Slc8b1	2,84E-13	9/18
4	amino acid transmembrane transporter activity	Slc6a13, Slc6a15, Slc6a19, Slc6a9, Slc6a8, Slc6a1, Slc6a6, Slc6a20a, Slc6a5, Slc6a11, Slc6a7	1.8e-11	11/57
5	activin receptor signaling pathway	Acvr2a, Acvr1, Acvrl1, Smad3, Acvr1b, Acvr2b, Magi2, Inhbb, Inhba	4,63E-10	9/37
6	sarcolemma	Slc8a1, Ank3, Dtna, Atp1a2, Scn1b, Dysf, Lama2, Dag1, Slc8b1, Dmd, Dtnbp1, Slc8a3	1,62E-09	12/116
7	symporter activity	Slc6a8, Slc6a13, Slc6a4, Slc615, Slc6a1, Slc6a11, Slc6a3, Slc6a6	4.87e-08	8/42
8	calcium ion transmembrane transporter activity	Slc8a1, Slc8a3, Slc24a5, Slc24a2, Slc24a1, Slc24a4, Slc8b1, Trpa1, Slc8a2, Slc24a3	6,71E-08	10/94
9	transmembrane receptor protein serine/threonine kinase signaling pathway	Acvr2a, Usp9x, Smad3, Bmp7, Acvr1, Bmpr1b, Acvrl1, Acvr1b, Acvr2b, Magi2, Inhbb, Inhba	4,58E-06	12/244
10	positive regulation of pathway-restricted SMAD protein phosphorylation	Acvr2a, Bmp7, Acvr1, Acvrl1, Acvr1b, Inhba	2,70E-06	6/26
11	positive regulation of bone mineralization	Acvr2a, Bmp7, Acvr1, Smad3, Bmpr1b,Acvr2b	6,47E-06	6/30
12	potassium ion transport	Kcnc1, Atp1a2, Kif5b, Kgnc3, Slc24a3, Slc24a5, Slc24a2, Slc24a1, Slc24a4, Kcnv2	1,36E-05	10/169
13	gonadotropin secretion	Acvr2a, Inha, Inhba, Inhbb	1,53E-04	4/12
14	cell projection membrane	Kcnc1, Ddx58, Slc6a20b, Slc6a19, Slc6a14, Mapre1, Slc6a18, Hsp90aa1, Hsp90ab1	3,51E-04	9/192
15	protein import into nucleus	Cyld, Ddx58, Smad3, Bcl3, Arntl, Agtr2, Hsp90aa1, Hsp90ab1, Dag1	6,12E-04	9/207
16	regulation of cardiac muscle contraction	Scn2b, Slc8a1, Scn1b, Atp1a2, Dmd	2,02E-03	5/50
17	regulation of cell adhesion	Ank3, Smad3, Bmp7, Rnd1, Acvrl1, Atp5b, Dmd, Net1, Utrn	5,14E-03	9/280
18	establishment of protein localization to organelle	Cyld, Smad3, Bcl3, Arntl, Agtr2, Dag1, Hsp90aa1, Hsp90ab1, Ddx58	5,38E-03	9/282
19	histone methyltransferase activity (H3-K4 specific)	Kmt2a, Wdr5, Kmt2b	7,38E-03	3/12
20	positive regulation of apoptotic signaling pathway	Cyld, Bmpr1b, Inhba, Inhbb, Plscr1, Agtr2	1,08E-02	6/123
21	regulation of intracellular protein transport	Ank3, Cyld, Smad3, Ddx58, Hsp90aa1, Hsp90ab1, Agtr2,	1,50E-02	7/192
22	response to toxic substance	Scn2b, Scn1b, Slc6a1, Slc6a4, Slc6a14	1,57E-02	5/83
23	gastrulation	Acvr2a, Smad3, Bmp7, Acvr1, Acvr2b, Inhba	1,90E-02	6/139
24	growth factor binding	Acvr2a, Acvr1, Acv1b, Acvr2b, Acvrl1	2,83E-02	5/98
25	ion channel activity	Scn2b, Kcnc1, Trpa1, Asic3, Scn1b, Kcng3, Slc24a2, Kcnv2	2,92E-02	8/296
26	small conjugating protein-specific protease activity	Cyld, Usp4, Usp18, Usp34	4,47E-02	4/61
