# Supplementary material for: Bioinformatics approach to predict target genes for dysregulated microRNAs in hepatocellular carcinoma: study on a chemically-induced HCC mouse model
Source: BMC Bioinformatics. 2015 Dec 10;16:408. doi: 10.1186/s12859-015-0836-1 (PMC4676132; doi:10.1186/s12859-015-0836-1)
Supplement: Additional file 4: Table S4. — Most significant functional groups obtained from clusterization process by Genemania, regarding 59 secondary genes (FDR ≤ 0.05). Excel table presenting the 20 most significant cluster extracted by Genemania on the whole set of 59 secondary genes. The table shows the false discovery rate and the gene coverage for each cluster. (XLSX 11 kb) [file 12859_2015_836_MOESM4_ESM.xlsx]

## Sheet: Foglio1
Table S4. Most significant functional groups obtained from clusterization process by Genemania, regarding 59 secondary genes. (FDR ≤ 0.05)
FDR: false discovery rate; Coverage: number of genes in the network with a given function/all detected genes in the genome with the function.
Number of gene results field: Number of related genes=10, Number of related attributes=10
n	Group description (function)	Gene set	FDR	Coverage
1	transmembrane receptor protein serine/threonine kinase signaling pathway	Acvr1, Bmp7, Gdf5, Inhba, Acvr1b, Acvr2b,Acvr2a, Acvrl1, Bmp2, Magi2, Jun, Fos, Nanog, Bmpr1b	7.47e-10	14/244
2	positive regulation of pathway restricted SMAD protein phosphorylation	Bmp7, Bmp2, Acvrl1, Acvr1b, Acvr1, Inhba, Acvr2a	1.04e-8	7/26
3	regulation of pathway-restricted SMAD protein phosphorylation	Bmp7, Bmp2, Acvrl1, Acvr1b, Acvr1, Inhba, Acvr2a	6.8e-8	7/35
4	pathway restricted SMAD protein phosphorylation	Bmp7, Bmp2,Acvrl1, Acvr1b, Acvr1, Inhba, Acvr2a	1.1e-7	7/39
5	SMAD binding	Acvr1, Acvr1b, Acvrl1,Magi2, Bmp2, Jun, Fos, Bmpr1b	1.57e-7	8/70
6	regulation of transmembrane receptor protein serine/threonine kinase signaling pathway	Bmp7, Acvr1, Acvr2a, Inhba, Acvr2b, Acvr1b, Acvrl1, Magi2, Bmp2, Nanog	2.25e-7	10/162
7	positive regulation of transmembrane receptor protein serine/threonine kinase signaling pathway	Bmp7, Bmp2, Acvr1, Acvrl1, Acvr2a, Acvr2b, Inhba, Acvr1b	2.25e-7	8/76
8	transmembrane receptor protein serine/threonine kinase activity	Acvr1, Acvrl1,Aacvr2a,Aacvr1b,Bmpr1b	3.74e-7	5/12
9	transmembrane receptor protein serine/threonine kinase binding	Bmp3, Bmp7, Inhba ,Magi2, Bmp2	5.63e-7	5/13
10	receptor serine/threonine kinase binding	Bmp3, Bmp7,Inhba ,Magi2, Bmp2	7.55e-7	5/14
11	SMAD protein signal transduction	Bmp2, Bmp7, Magi2, Jun, Fos	2.88e-6	5/18
12	BMP signaling pathway	Acvr1, Bmp7, Acvr2a, Acvr2b, Acvrl1, Bmp2, Bmpr1b, Nanog	3.71e-6	8/115
13	transmembrane receptor protein kinase activity	Acvr1, Acvr1b, Acvrl1, Bmpr1b, Acvr2a	5.05e-4	5/55
14	transforming growth factor beta receptor signaling pathway	Acvr1, Acvrl1, Bmp2, Jun, Fos, Bmpr1b	1.3e-3	6/121
15	sequence specific DNA-binding RNA polymerase II transcription factor activity	Stat3, Jun, Foxp3, Nr0b1, Arntl, Dbp, Clock, Hcfc1	1.31e-3	8/273
16	occluding junction	Igsf5, Magi2, Amotl2, Amot, Amotl1	1.84e-3	5/74
17	cellular response to transforming growth factor beta stimulus	Acvr1, Acvrl1, Bmp2, Jun, Fos, Bmpr1b	2.01e-3	6/134
18	extrinsic apoptotic signaling pathway	Acvr1, Inhba, Acvr1b, Bmpr1b, Casp8, Ripk1, Pik3r1	2.24e-3	7/212
19	regulation of necroptotic process	Casp8, Ripk1, Rnf31	2.6e-3	3/12
20	apical junction complex	Igsf5, Magi2, Amotl2, Amot, Amotl1	3.7e-3	5/89
