# Supplementary material for: Bioinformatics approach to predict target genes for dysregulated microRNAs in hepatocellular carcinoma: study on a chemically-induced HCC mouse model
Source: BMC Bioinformatics. 2015 Dec 10;16:408. doi: 10.1186/s12859-015-0836-1 (PMC4676132; doi:10.1186/s12859-015-0836-1)
Supplement: Additional file 5: Table S5. — List of secondary genes from Genemania involved in liver cancer on the basis of literature (PubMed) review. Excel table presenting 33 out of 59 secondary genes, already described in liver tumor pathogenesis. (XLSX 9 kb) [file 12859_2015_836_MOESM5_ESM.xlsx]

## Sheet: Foglio1
Table S5. LIST OF SECONDARY GENES FROM GENEMANIA INVOLVED IN LIVER CANCER ON THE BASIS OF LITERATURE (PUBMED) REVIEW.
Just one among the most recent publications is reported in Ref.
GENE	REF.
RPS6KA3	Zhang Y et al., PlosOne 2014
Net1	Ye K et al., Tumour Biol, 2014
RPS6KA1	Gonzàlez-Rodriguez A et al., Hepathology, 2009
ATP1A1	Zhuang L et al., Oncotarget, 2015
Nanog	Yin X et al., J Hematol Oncol, 2015
NR0B1	Jiang HL et al., Cell Physiol Biochem, 2014
Bcl3	Park SG et al, J Biol Chem, 2006
Jun	Trierweiler C et al., Cell Death Differ, 2015
Ripk1	Thompson SM et al., Laser Surg Med, 2014
Ikbkg	Shen Q et al., Cancer Lett, 2014
traf6	Hatwell HJ et al., Proc Natl Acad Sci USA, 2014
itch	Xia K et al., Biomed Pharmacother, 2015
Casp8	Luan Z et al., Mol Med Rep 2015
Fos	Watanabe T et al., PlosOne, 2013
sqstm1	Ichimura Y et al., Mol Cell, 2013
Stat3	Wang H et al., Oncoimmunology, 2015
hdac6	Lv Z et al., Mol Carcinog, 2015
lck	Zheng S et al., BMC Med Genomics, 2011
acvr1	Li L et al., Hepathology, 2015
acvrl1	Lee JH et al., Korean J Hepathol, 2011
bmp2	Qiu H et al., J Biol Chem, 2010
bmp7	Ji X et al., BMC Cancer, 2015
bmpr1b	Bluteau O et al., Oncogene, 2002
bmp3	Huang XX et al., Liver Int, 2007
pik3r1	Huang CY et al., Oncol Rep, 2015
actg1	Sun Q et al., Cancer Biol Ther, 2007
mapre1	Chen RX et al., PlosOne, 2014
foxp3	Chen L et al., BMC Cancer, 2014
sumo1	Guo WH et al., J Cancer Res Clin Oncol, 2011
Uba2	Wong N, Clin Cancer Res, 2005
ikzf1	Zhang L et al., Oncotarget, 2014
per2	Yu C et al., Mol Med Rep, 2015
Clock	Cui et al., Neoplasia, 2015
