# Supplementary material for: Bioinformatics approach to predict target genes for dysregulated microRNAs in hepatocellular carcinoma: study on a chemically-induced HCC mouse model
Source: BMC Bioinformatics. 2015 Dec 10;16:408. doi: 10.1186/s12859-015-0836-1 (PMC4676132; doi:10.1186/s12859-015-0836-1)
Supplement: Additional file 6: Table S6. — Most significant functional groups obtained from clusterization process by Genemania, regarding 33 secondary genes, most closely related to liver cancer (FDR ≤0.05). Excel table presenting the 14 most significant cluster extracted by Genemania after selection of the 33 secondary genes. The table shows the false discovery rate and the gene coverage for each cluster. (XLSX 11 kb) [file 12859_2015_836_MOESM6_ESM.xlsx]

## Sheet: Foglio1
Table S6. Most significant functional groups obtained from clusterization process by Genemania, regarding 33 secondary genes, most closely related to liver cancer. (FDR ≤ 0.05)
FDR: false discovery rate; Coverage: number of genes in the network with a given function/all detected genes in the genome with the function.
Number of gene results field: Number of related genes=10, Number of related attributes=10
n	Group description (function)	Gene set	FDR	Coverage
1	transmembrane receptor protein serine/threonine kinase signaling pathway	Nanog, Bmp2, Bmp7, Bmpr1b, Acvr1, Acvrl1, Jun, Fos, Acvr2a, Gdf5	4.27e-7	10/244
2	positive regulation of pathway restricted SMAD protein phosphorylation	Acvr1, Acvrl1, Bmp2, Bmp7, Acvr2a	3.41e-6	5/26
3	SMAD binding	Acvr1, Acvrl1, Bmp2, Bmp7, Fos, Jun	8.04e-6	6/70
4	transmembrane receptor protein serine/threonine kinase activity	Acvr1, Acvrl1, Acvr2a, Bmpr1b	9.65e-6	4/12
5	regulation of pathway restricted SMAD protein phosphorylation	Acvr1, Bmp2, Avcrl1, Acvr2a, Bmp7	1.04e-5	5/35
6	pathway restricted SMAD protein phosphorylation	Acvr1, Bmp2, Avcrl1, Acvr2a, Bmp7	1.72e-5	5/39
7	SMAD protein signal transduction	Bmp2, Bmp7, Fos, Jun	4.43e-5	4/18
8	transforming growth factor beta receptor signaling pathway	Acvr1, Bmp2, Avcrl1, Fos, Jun, Bmpr1b	1.18e-4	6/121
9	cellular response to transforming growth factor beta stimulus	Acvr1, Bmp2, Avcrl1, Fos, Jun, Bmpr1b	2.0e-4	6/134
10	positive regulation of transmembrane receptor protein serine/threonine kinase signaling pathway	Acvr1, Bmp2, Acvrl1, Acvr2a, Bmp7	2.87e-4	5/76
11	regulation of transmembrane receptor protein serine/threonine kinase signaling pathway	Acvr1, Bmp2, Acvrl1, Acvr2a, Bmp7, Nanog	5.19e-4	6/162
12	transmembrane receptor protein serine/threonine kinase binding	Bmp3, Bmp2, Bmp7	1.18e-3	3/13
13	receptor serine/threonine kinase binding	Bmp3, Bmp2, Bmp7	1.46e-3	3/14
14	transmembrare receptor protein kinase activity	Acvr1, Acvrl1, Acvr2a, Bmpr1b	2.34e-3	4/55
